# Supplementary material for: Unbiased pattern analysis reveals highly diverse responses of cytoskeletal systems to cyclic straining
Source: PLoS One. 2019 Mar 13;14(3):e0210570. doi: 10.1371/journal.pone.0210570 (PMC6415792; doi:10.1371/journal.pone.0210570)
Supplement: S1 Dataset — Sample sizes are given in Fig 3 caption. (XLS) [file pone.0210570.s003.xls]

## Sheet: Actin_rotated
p Values (kstest2)	control	5min	10min	20min	30min	1h	2h	4h	8h
control	1	2.38038e-09	0.917918	0.103151	2.16387e-05	7.51007e-56	5.0872e-23	6.25606e-67	2.11749e-73
5min	2.38038e-09	1	3.25494e-08	5.67085e-10	2.4438e-20	7.61895e-91	3.32883e-39	2.93934e-100	1.11701e-91
10min	0.917918	3.25494e-08	1	0.0158543	3.29357e-06	3.94144e-69	6.78217e-25	1.02918e-79	5.57052e-77
20min	0.103151	5.67085e-10	0.0158543	1	8.87172e-13	1.70029e-91	4.33545e-34	1.96341e-99	3.33185e-90
30min	2.16387e-05	2.4438e-20	3.29357e-06	8.87172e-13	1	2.678e-36	2.72682e-11	3.6231e-45	1.17077e-59
1h	7.51007e-56	7.61895e-91	3.94144e-69	1.70029e-91	2.678e-36	1	1.19049e-06	0.000401325	6.53937e-25
2h	5.0872e-23	3.32883e-39	6.78217e-25	4.33545e-34	2.72682e-11	1.19049e-06	1	6.26685e-11	5.71576e-27
4h	6.25606e-67	2.93934e-100	1.02918e-79	1.96341e-99	3.6231e-45	0.000401325	6.26685e-11	1	7.29909e-17
8h	2.11749e-73	1.11701e-91	5.57052e-77	3.33185e-90	1.17077e-59	6.53937e-25	5.71576e-27	7.29909e-17	1
effect size: Hedges g	control	5min	10min	20min	30min	1h	2h	4h	8h
control	1	-0.338861	0.0281644	-0.0880144	0.369519	0.952213	0.881615	1.12505	1.99399
5min	-0.338861	1	0.347881	0.260666	0.648244	1.16607	1.16082	1.33635	2.19384
10min	0.0281644	0.347881	1	-0.112514	0.336514	0.934041	0.823548	1.10689	1.96366
20min	-0.0880144	0.260666	-0.112514	1	0.459292	1.03333	1.0041	1.22763	2.20385
30min	0.369519	0.648244	0.336514	0.459292	1	0.656035	0.43042	0.813948	1.57272
1h	0.952213	1.16607	0.934041	1.03333	0.656035	1	-0.28751	0.150186	0.830617
2h	0.881615	1.16082	0.823548	1.0041	0.43042	-0.28751	1	0.436903	1.12367
4h	1.12505	1.33635	1.10689	1.22763	0.813948	0.150186	0.436903	1	0.65792
8h	1.99399	2.19384	1.96366	2.20385	1.57272	0.830617	1.12367	0.65792	1

## Sheet: Microtubules_rotated
p Values (kstest2)	control	5min	10min	20min	30min	1h	2h	4h	8h
control	1	1.09964e-15	3.48268e-05	0.956861	1.73115e-05	2.81903e-76	1.83948e-38	2.68705e-100	2.40474e-96
5min	1.09964e-15	1	2.0005e-06	1.38828e-17	6.79159e-34	2.52079e-127	2.34074e-57	2.39715e-146	4.27932e-128
10min	3.48268e-05	2.0005e-06	1	2.84016e-08	1.08582e-13	1.2308e-97	6.58478e-44	1.23748e-124	8.46585e-117
20min	0.956861	1.38828e-17	2.84016e-08	1	1.24015e-05	1.07951e-82	6.50895e-39	9.82077e-111	2.75664e-104
30min	1.73115e-05	6.79159e-34	1.08582e-13	1.24015e-05	1	5.52347e-57	6.96425e-29	2.32199e-83	2.32397e-79
1h	2.81903e-76	2.52079e-127	1.2308e-97	1.07951e-82	5.52347e-57	1	0.00558718	3.41781e-11	4.35196e-14
2h	1.83948e-38	2.34074e-57	6.58478e-44	6.50895e-39	6.96425e-29	0.00558718	1	0.359218	0.0509965
4h	2.68705e-100	2.39715e-146	1.23748e-124	9.82077e-111	2.32199e-83	3.41781e-11	0.359218	1	0.176001
8h	2.40474e-96	4.27932e-128	8.46585e-117	2.75664e-104	2.32397e-79	4.35196e-14	0.0509965	0.176001	1
effect size: Hedges g	control	5min	10min	20min	30min	1h	2h	4h	8h
control	1	-0.324969	-0.184039	0.0166223	0.19647	0.825378	1.23455	1.131	1.28425
5min	-0.324969	1	0.142041	0.346407	0.518003	1.08343	1.53818	1.39569	1.57027
10min	-0.184039	0.142041	1	0.203191	0.379474	0.984818	1.43278	1.30694	1.47511
20min	0.0166223	0.346407	0.203191	1	0.183236	0.832794	1.26969	1.15818	1.31864
30min	0.19647	0.518003	0.379474	0.183236	1	0.676102	1.05539	0.985943	1.12405
1h	0.825378	1.08343	0.984818	0.832794	0.676102	1	0.222203	0.285027	0.342249
2h	1.23455	1.53818	1.43278	1.26969	1.05539	0.222203	1	0.0651307	0.117358
4h	1.131	1.39569	1.30694	1.15818	0.985943	0.285027	0.0651307	1	0.0483456
8h	1.28425	1.57027	1.47511	1.31864	1.12405	0.342249	0.117358	0.0483456	1

## Sheet: Vimentin_rotated
p Values (kstest2)	control	5min	10min	20min	30min	8h
control	1	1.41537e-17	0.0958327	0.191316	1.15644e-05	2.40359e-05
5min	1.41537e-17	1	1.70186e-13	6.03529e-26	1.35822e-30	8.55448e-35
10min	0.0958327	1.70186e-13	1	0.000644503	4.96969e-09	1.00508e-10
20min	0.191316	6.03529e-26	0.000644503	1	0.000207173	0.000271778
30min	1.15644e-05	1.35822e-30	4.96969e-09	0.000207173	1	0.0533485
8h	2.40359e-05	8.55448e-35	1.00508e-10	0.000271778	0.0533485	1
effect size: Hedges g	control	5min	10min	20min	30min	8h
control	1	-0.45184	-0.055163	0.094368	0.343296	0.25148
5min	-0.45184	1	0.386161	0.545554	0.771154	0.717797
10min	-0.055163	0.386161	1	0.146969	0.389662	0.297418
20min	0.094368	0.545554	0.146969	1	0.256124	0.150891
30min	0.343296	0.771154	0.389662	0.256124	1	-0.12625
8h	0.25148	0.717797	0.297418	0.150891	-0.12625	1

## Sheet: Actin
p Values (kstest2)	control	5min	10min	20min	30min	1h	2h	4h	8h
control	1	0.0451837	0.291959	0.0487088	5.65972e-09	6.53471e-48	7.72196e-26	1.17874e-78	5.08131e-92
5min	0.0451837	1	0.0165519	1.86705e-05	2.74912e-15	7.64734e-58	8.1977e-34	3.08697e-90	7.20061e-100
10min	0.291959	0.0165519	1	0.114004	1.20733e-07	4.16867e-51	8.86728e-25	7.40152e-84	3.8781e-97
20min	0.0487088	1.86705e-05	0.114004	1	5.97609e-05	1.15698e-43	5.29602e-21	4.0149e-76	6.66503e-95
30min	5.65972e-09	2.74912e-15	1.20733e-07	5.97609e-05	1	3.40089e-20	4.22731e-09	3.46259e-46	1.20288e-72
1h	6.53471e-48	7.64734e-58	4.16867e-51	1.15698e-43	3.40089e-20	1	0.1771	3.0823e-16	1.00103e-44
2h	7.72196e-26	8.1977e-34	8.86728e-25	5.29602e-21	4.22731e-09	0.1771	1	1.5859e-06	9.62633e-27
4h	1.17874e-78	3.08697e-90	7.40152e-84	4.0149e-76	3.46259e-46	3.0823e-16	1.5859e-06	1	1.29115e-20
8h	5.08131e-92	7.20061e-100	3.8781e-97	6.66503e-95	1.20288e-72	1.00103e-44	9.62633e-27	1.29115e-20	1
effect size: Hedges g	control	5min	10min	20min	30min	1h	2h	4h	8h
control	0	-0.0190972	0.119585	0.207954	0.379484	0.640148	0.802315	1.01328	2.09223
5min	0.0190972	0	0.155931	0.244321	0.41864	0.652667	0.877451	1.03141	2.1776
10min	-0.119585	-0.155931	0	0.103191	0.296433	0.59048	0.752182	0.979549	2.13013
20min	-0.207954	-0.244321	-0.103191	0	0.197178	0.535631	0.635758	0.926609	2.03735
30min	-0.379484	-0.41864	-0.296433	-0.197178	0	0.395098	0.399782	0.765319	1.72219
1h	-0.640148	-0.652667	-0.59048	-0.535631	-0.395098	0	-0.0815285	0.347415	1.08091
2h	-0.802315	-0.877451	-0.752182	-0.635758	-0.399782	0.0815285	0	0.426623	1.1896
4h	-1.01328	-1.03141	-0.979549	-0.926609	-0.765319	-0.347415	-0.426623	0	0.691192
8h	-2.09223	-2.1776	-2.13013	-2.03735	-1.72219	-1.08091	-1.1896	-0.691192	0

## Sheet: Microtubules
p Values (kstest2)	control	5min	10min	20min	30min	1h	2h	4h	8h
control	1	8.57634e-06	1.90704e-07	2.80655e-14	1.5517e-28	2.77796e-109	1.03421e-62	5.14075e-150	7.3089e-159
5min	8.57634e-06	1	0.00569639	1.92577e-18	4.12639e-36	1.33113e-136	5.00647e-70	3.08137e-178	2.08888e-176
10min	1.90704e-07	0.00569639	1	1.53142e-10	1.32347e-23	1.89228e-112	5.58056e-59	2.41341e-153	2.6141e-160
20min	2.80655e-14	1.92577e-18	1.53142e-10	1	5.05951e-05	1.33924e-63	4.04446e-42	3.05319e-110	3.30287e-126
30min	1.5517e-28	4.12639e-36	1.32347e-23	5.05951e-05	1	2.81037e-41	5.17546e-33	1.94807e-85	1.57358e-102
1h	2.77796e-109	1.33113e-136	1.89228e-112	1.33924e-63	2.81037e-41	1	1.29468e-05	3.1113e-22	6.88139e-36
2h	1.03421e-62	5.00647e-70	5.58056e-59	4.04446e-42	5.17546e-33	1.29468e-05	1	0.0253925	9.58822e-07
4h	5.14075e-150	3.08137e-178	2.41341e-153	3.05319e-110	1.94807e-85	3.1113e-22	0.0253925	1	3.38355e-05
8h	7.3089e-159	2.08888e-176	2.6141e-160	3.30287e-126	1.57358e-102	6.88139e-36	9.58822e-07	3.38355e-05	1
effect size: Hedges g	control	5min	10min	20min	30min	1h	2h	4h	8h
control	0	0.143537	0.228197	0.410399	0.595372	0.923442	1.51137	1.36773	1.81081
5min	-0.143537	0	0.0955153	0.310218	0.514446	0.870626	1.59693	1.36121	1.8667
10min	-0.228197	-0.0955153	0	0.224777	0.423196	0.820887	1.51883	1.32119	1.81221
20min	-0.410399	-0.310218	-0.224777	0	0.171112	0.639743	1.15438	1.1051	1.49693
30min	-0.595372	-0.514446	-0.423196	-0.171112	0	0.513082	1.01546	0.974226	1.35791
1h	-0.923442	-0.870626	-0.820887	-0.639743	-0.513082	0	0.283851	0.41289	0.620162
2h	-1.51137	-1.59693	-1.51883	-1.15438	-1.01546	-0.283851	0	0.132707	0.335702
4h	-1.36773	-1.36121	-1.32119	-1.1051	-0.974226	-0.41289	-0.132707	0	0.177556
8h	-1.81081	-1.8667	-1.81221	-1.49693	-1.35791	-0.620162	-0.335702	-0.177556	0

## Sheet: Vimentin
p Values (kstest2)	control	5min	10min	20min	30min	8h
control	1	1.55886e-05	0.0183162	0.000243338	3.26871e-06	2.95863e-47
5min	1.55886e-05	1	0.00245177	1.50582e-10	6.20649e-13	4.13383e-66
10min	0.0183162	0.00245177	1	8.77545e-05	1.38499e-05	1.66524e-49
20min	0.000243338	1.50582e-10	8.77545e-05	1	0.194391	4.94033e-29
30min	3.26871e-06	6.20649e-13	1.38499e-05	0.194391	1	1.94561e-21
8h	2.95863e-47	4.13383e-66	1.66524e-49	4.94033e-29	1.94561e-21	1
effect size: Hedges g	control	5min	10min	20min	30min	8h
control	0	0.11603	0.0922555	0.31024	0.445362	1.15212
5min	-0.11603	0	-0.0161275	0.231813	0.386796	1.17787
10min	-0.0922555	0.0161275	0	0.230376	0.371908	1.08644
20min	-0.31024	-0.231813	-0.230376	0	0.133306	0.785806
30min	-0.445362	-0.386796	-0.371908	-0.133306	0	0.640812
8h	-1.15212	-1.17787	-1.08644	-0.785806	-0.640812	0
