# Supplementary material for: Unbiased pattern analysis reveals highly diverse responses of cytoskeletal systems to cyclic straining
Source: PLoS One. 2019 Mar 13;14(3):e0210570. doi: 10.1371/journal.pone.0210570 (PMC6415792; doi:10.1371/journal.pone.0210570)
Supplement: S2 Dataset — Sample sizes are given in Fig 3 caption. (XLS) [file pone.0210570.s004.xls]

## Sheet: Actin intrinsic
p Values (kstest2)	control	5min	10min	20min	30min	1h	2h	4h	8h
control	1	2.38038e-09	0.917918	0.103151	2.16387e-05	7.51007e-56	5.0872e-23	6.25606e-67	2.11749e-73
5min	2.38038e-09	1	3.25494e-08	5.67085e-10	2.4438e-20	7.61895e-91	3.32883e-39	2.93934e-100	1.11701e-91
10min	0.917918	3.25494e-08	1	0.0158543	3.29357e-06	3.94144e-69	6.78217e-25	1.02918e-79	5.57052e-77
20min	0.103151	5.67085e-10	0.0158543	1	8.87172e-13	1.70029e-91	4.33545e-34	1.96341e-99	3.33185e-90
30min	2.16387e-05	2.4438e-20	3.29357e-06	8.87172e-13	1	2.678e-36	2.72682e-11	3.6231e-45	1.17077e-59
1h	7.51007e-56	7.61895e-91	3.94144e-69	1.70029e-91	2.678e-36	1	1.19049e-06	0.000401325	6.53937e-25
2h	5.0872e-23	3.32883e-39	6.78217e-25	4.33545e-34	2.72682e-11	1.19049e-06	1	6.26685e-11	5.71576e-27
4h	6.25606e-67	2.93934e-100	1.02918e-79	1.96341e-99	3.6231e-45	0.000401325	6.26685e-11	1	7.29909e-17
8h	2.11749e-73	1.11701e-91	5.57052e-77	3.33185e-90	1.17077e-59	6.53937e-25	5.71576e-27	7.29909e-17	1
Hegdes g	control	5min	10min	20min	30min	1h	2h	4h	8h
control	0	-0.338861	0.0281644	-0.0880144	0.369519	0.952213	0.881615	1.12505	1.99399
5min	0.338861	0	0.347881	0.260666	0.648244	1.16607	1.16082	1.33635	2.19384
10min	-0.0281644	-0.347881	0	-0.112514	0.336514	0.934041	0.823548	1.10689	1.96366
20min	0.0880144	-0.260666	0.112514	0	0.459292	1.03333	1.0041	1.22763	2.20385
30min	-0.369519	-0.648244	-0.336514	-0.459292	0	0.656035	0.43042	0.813948	1.57272
1h	-0.952213	-1.16607	-0.934041	-1.03333	-0.656035	0	-0.28751	0.150186	0.830617
2h	-0.881615	-1.16082	-0.823548	-1.0041	-0.43042	0.28751	0	0.436903	1.12367
4h	-1.12505	-1.33635	-1.10689	-1.22763	-0.813948	-0.150186	-0.436903	0	0.65792
8h	-1.99399	-2.19384	-1.96366	-2.20385	-1.57272	-0.830617	-1.12367	-0.65792	0

## Sheet: Microtubules intrinsic
p Values (kstest2)	control	5min	10min	20min	30min	1h	2h	4h	8h
control	1	1.09964e-15	3.48268e-05	0.956861	1.73115e-05	2.81903e-76	1.83948e-38	2.68705e-100	2.40474e-96
5min	1.09964e-15	1	2.0005e-06	1.38828e-17	6.79159e-34	2.52079e-127	2.34074e-57	2.39715e-146	4.27932e-128
10min	3.48268e-05	2.0005e-06	1	2.84016e-08	1.08582e-13	1.2308e-97	6.58478e-44	1.23748e-124	8.46585e-117
20min	0.956861	1.38828e-17	2.84016e-08	1	1.24015e-05	1.07951e-82	6.50895e-39	9.82077e-111	2.75664e-104
30min	1.73115e-05	6.79159e-34	1.08582e-13	1.24015e-05	1	5.52347e-57	6.96425e-29	2.32199e-83	2.32397e-79
1h	2.81903e-76	2.52079e-127	1.2308e-97	1.07951e-82	5.52347e-57	1	0.00558718	3.41781e-11	4.35196e-14
2h	1.83948e-38	2.34074e-57	6.58478e-44	6.50895e-39	6.96425e-29	0.00558718	1	0.359218	0.0509965
4h	2.68705e-100	2.39715e-146	1.23748e-124	9.82077e-111	2.32199e-83	3.41781e-11	0.359218	1	0.176001
8h	2.40474e-96	4.27932e-128	8.46585e-117	2.75664e-104	2.32397e-79	4.35196e-14	0.0509965	0.176001	1
Hegdes g	control	5min	10min	20min	30min	1h	2h	4h	8h
control	0	-0.324969	-0.184039	0.0166223	0.19647	0.825378	1.23455	1.131	1.28425
5min	0.324969	0	0.142041	0.346407	0.518003	1.08343	1.53818	1.39569	1.57027
10min	0.184039	-0.142041	0	0.203191	0.379474	0.984818	1.43278	1.30694	1.47511
20min	-0.0166223	-0.346407	-0.203191	0	0.183236	0.832794	1.26969	1.15818	1.31864
30min	-0.19647	-0.518003	-0.379474	-0.183236	0	0.676102	1.05539	0.985943	1.12405
1h	-0.825378	-1.08343	-0.984818	-0.832794	-0.676102	0	0.222203	0.285027	0.342249
2h	-1.23455	-1.53818	-1.43278	-1.26969	-1.05539	-0.222203	0	0.0651307	0.117358
4h	-1.131	-1.39569	-1.30694	-1.15818	-0.985943	-0.285027	-0.0651307	0	0.0483456
8h	-1.28425	-1.57027	-1.47511	-1.31864	-1.12405	-0.342249	-0.117358	-0.0483456	0

## Sheet: Vimentin intrinsic
p Values (kstest2)	control	5min	10min	20min	30min	8h
control	1	1.41537e-17	0.0958327	0.191316	1.15644e-05	2.40359e-05
5min	1.41537e-17	1	1.70186e-13	6.03529e-26	1.35822e-30	8.55448e-35
10min	0.0958327	1.70186e-13	1	0.000644503	4.96969e-09	1.00508e-10
20min	0.191316	6.03529e-26	0.000644503	1	0.000207173	0.000271778
30min	1.15644e-05	1.35822e-30	4.96969e-09	0.000207173	1	0.0533485
8h	2.40359e-05	8.55448e-35	1.00508e-10	0.000271778	0.0533485	1
Hedges g	control	5min	10min	20min	30min	8h
control	0	-0.45184	-0.055163	0.094368	0.343296	0.25148
5min	0.45184	0	0.386161	0.545554	0.771154	0.717797
10min	0.055163	-0.386161	0	0.146969	0.389662	0.297418
20min	-0.094368	-0.545554	-0.146969	0	0.256124	0.150891
30min	-0.343296	-0.771154	-0.389662	-0.256124	0	-0.12625
8h	-0.25148	-0.717797	-0.297418	-0.150891	0.12625	0
