# Supplementary material for: Unbiased pattern analysis reveals highly diverse responses of cytoskeletal systems to cyclic straining
Source: PLoS One. 2019 Mar 13;14(3):e0210570. doi: 10.1371/journal.pone.0210570 (PMC6415792; doi:10.1371/journal.pone.0210570)
Supplement: S3 Dataset — Moreover, same analysis for intrinsic radial orientation of actin, i.e., alignment of correlograms before averaging. (XLSX) [file pone.0210570.s005.xlsx]

## Sheet: Actin intrinsic
Noc(data1) vs. DMSO(data2)	30min	20min	10min	5min	control
kstest	0.626263	0.00115202	0.00628661	0.826287	0.72713
Hedges g	-0.00679004	0.524686	0.441053	-0.0189774	0.0079393
mean(data1)	0.111714	0.107109	0.0769697	0.0576659	0.0684336
mean(data2)	0.112159	0.0777811	0.0578157	0.0583139	0.0680735
std(data1)	0.0664231	0.0582031	0.0499668	0.030809	0.0472547
std(data2)	0.0649396	0.0532081	0.0344346	0.035828	0.0432866
numel(data1)	58	98	87	52	111
numel(data2)	83	88	76	95	107

## Sheet: Actin
Noc(data1) vs. DMSO(data2)	30min	20min	10min	5min	control
kstest	0.386383	0.254526	0.56833	0.939454	0.323003
Hedges g	-0.199126	0.102405	0.0562117	0.0613442	-0.133856
mean(data1)	0.00925854	0.0192204	0.00712929	0.00464415	0.000293789
mean(data2)	0.019099	0.0147358	0.00508181	0.00294179	0.00516066
std(data1)	0.043686	0.0421688	0.0407312	0.0289755	0.0333843
std(data2)	0.0530391	0.0455347	0.0307523	0.0270634	0.039208
numel(data1)	58	98	87	52	111
numel(data2)	83	88	76	95	107
